# Supplementary material for: Adding hydrogen atoms to molecular models via fragment superimposition
Source: Algorithms Mol Biol. 2022 Mar 29;17:7. doi: 10.1186/s13015-022-00215-x (PMC8966362; doi:10.1186/s13015-022-00215-x)
Supplement: Supplementary file 1 — Additional file 1: Accuracy and run time benchmarks. [file 13015_2022_215_MOESM1_ESM.zip]

Archive with 14 entries (13 files):
- workflows/
- workflows/download_smallmol.py
- workflows/measure_deviation.py
- workflows/download_time_dataset.py
- workflows/Snakefile
- workflows/measure_time.py
- workflows/plot_deviation.py
- workflows/plot_time.py
- workflows/download_nucleotide.py
- workflows/util.py
- workflows/smallmol_environment.py
- workflows/compare_geometries.py
- workflows/download_protein.py
- workflows/pdb_statistics.py
