# Supplementary material for: Adding hydrogen atoms to molecular models via fragment superimposition
Source: Algorithms Mol Biol. 2022 Mar 29;17:7. doi: 10.1186/s13015-022-00215-x (PMC8966362; doi:10.1186/s13015-022-00215-x)
Supplement: Supplementary file 1 — Additional file 1: Accuracy and run time benchmarks. [file 13015_2022_215_MOESM1_ESM.zip › workflows/download_smallmol.py]

import time
import os
from os.path import join, isdir, isfile
import numpy as np
import biotite.structure.io.mmtf as mmtf
from util import download_molecule


DATASET_SIZE = 5000


np.random.seed(0)

if not isdir(snakemake.output[0]):
    os.makedirs(snakemake.output[0])

downloaded_number = 0
while downloaded_number < DATASET_SIZE:
    print(downloaded_number, end="\r")
    # Select a random CID from PubChem
    # CIDs seem to be continuous
    cid = f"{np.random.randint(100_000_000):09d}"
    file_name = join(snakemake.output[0], f"{cid}.mmtf")
    if isfile(file_name):
        downloaded_number += 1
        continue
    molecule, count_status, time_status, service_status = download_molecule(cid)
    if molecule is not None:
        mmtf_file = mmtf.MMTFFile()
        mmtf.set_structure(mmtf_file, molecule)
        mmtf_file.write(file_name)
        downloaded_number += 1
    
    
    if count_status > 0.5 or time_status > 0.5:
        time.sleep(30)
    else:
        time.sleep(1)
