# Supplementary material for: Adding hydrogen atoms to molecular models via fragment superimposition
Source: Algorithms Mol Biol. 2022 Mar 29;17:7. doi: 10.1186/s13015-022-00215-x (PMC8966362; doi:10.1186/s13015-022-00215-x)
Supplement: Supplementary file 1 — Additional file 1: Accuracy and run time benchmarks. [file 13015_2022_215_MOESM1_ESM.zip › workflows/measure_deviation.py]

import itertools
from os.path import join, dirname, abspath, basename, splitext
import glob
import json
import sys
import warnings
import numpy as np
import biotite.structure.io.mmtf as mmtf
import biotite.structure as struc
import hydride
from hydride.relax import _find_rotatable_bonds


def get_deviations(file_path, verbose=False):
    mmtf_file = mmtf.MMTFFile.read(file_path)
    id = splitext(basename(file_path))[0]
    ref_atoms = mmtf.get_structure(
        mmtf_file, model=1, extra_fields=["charge"], include_bonds=True
    )

    # Replace deuterium with hydrogen
    ref_atoms.element[ref_atoms.element == "D"] = "H"
    
    if "protein" in snakemake.input[0]:
        # Remove non-polymeric residues
        ref_atoms = ref_atoms[ref_atoms.hetero == False]
        # Recalculate amino acid chares
        ref_atoms.charge = hydride.estimate_amino_acid_charges(ref_atoms, ph=7.0)
    elif "nucleotide" in snakemake.input[0]:
        # Remove non-polymeric residues
        ref_atoms = ref_atoms[struc.filter_nucleotides(ref_atoms)]
    else: # Small molecule:
        pass
    
    # Find rotatable terminal bonds
    rotatable_indices = [rot_bond[0] for rot_bond
                         in _find_rotatable_bonds(ref_atoms)]
    
    # Remove hydrogen atoms from the reference structure
    # and readd them with Hydride (test structure)
    heavy_atoms = ref_atoms[ref_atoms.element != "H"]
    test_atoms, _ = hydride.add_hydrogen(heavy_atoms)
    test_atoms.coord = hydride.relax_hydrogen(test_atoms)

    distances = {}
    all_ref_bonds,  _ =  ref_atoms.bonds.get_all_bonds()
    all_test_bonds, _ = test_atoms.bonds.get_all_bonds()
    ref_heavy_indices  = np.where( ref_atoms.element != "H")[0]
    test_heavy_indices = np.where(test_atoms.element != "H")[0]
    if len(ref_heavy_indices) != len(test_heavy_indices):
        raise ValueError(
            "Compared structures have a different number of heavy atoms"
        )
    
    # Iterate over all heavy atoms in both models
    for ref_heavy_i, test_heavy_i in zip(ref_heavy_indices, test_heavy_indices):
        ref_bonds  =  all_ref_bonds[ref_heavy_i]
        test_bonds = all_test_bonds[test_heavy_i]
        ref_bonds  =  ref_bonds[ref_bonds  != -1]
        test_bonds = test_bonds[test_bonds != -1]

        
        # Get hydrogen coordinates for this heavy atom
        # in the reference and test structure
        ref_h_coord = ref_atoms.coord[
            [i for i in ref_bonds if ref_atoms.element[i] == "H"]
        ]
        test_h_coord = test_atoms.coord[
            [i for i in test_bonds if test_atoms.element[i] == "H"]
        ]
        
        # Expect equal amount of hydrogen atoms from reference
        # and test structure, otherwise there is a false assignment
        if len(test_h_coord) != len(ref_h_coord):
            distances[int(ref_heavy_i)] = (
                "Incorrect",  [np.nan] * len(ref_h_coord)
            )
            continue
        # Heavy atom has no bonded hydrogen -> no deviation to measure
        if len(ref_h_coord) == 0:
            continue
        
        min_distance = None
        # Hydrogen atoms are indistinguishable
        # -> Compare all possible combinations of reference-test hydrogen pairs
        # and select the lowest deviation found
        for order in itertools.permutations(range(len(ref_h_coord))):
            distance = struc.distance(
                ref_h_coord,
                test_h_coord[np.array(order)]
            )
            if min_distance is None or np.mean(distance) < np.mean(min_distance):
                min_distance = distance

        if np.any(min_distance >= 3.0):
            raise ValueError("Suspicious large distance")

        # Find correct category for plotting
        if ref_heavy_i not in rotatable_indices:
            category = "Fixed"
        elif ref_atoms.element[ref_heavy_i] == "C":
            category = "Nonpolar"
        else:
            category = "Polar"
        distances[int(ref_heavy_i)] = (category, min_distance.tolist())
    
    return distances


deviation_data = {}
warnings.filterwarnings("ignore")
for i, file_path in enumerate(glob.glob(join(snakemake.input[0], "*.mmtf"))):
    id = splitext(basename(file_path))[0]
    print(f"{i:>4d}: {id}")
    deviation_data[id] = get_deviations(file_path)
    with open(snakemake.output[0], "w") as file:
        file.write(json.dumps(deviation_data))
