# Supplementary material for: Adding hydrogen atoms to molecular models via fragment superimposition
Source: Algorithms Mol Biol. 2022 Mar 29;17:7. doi: 10.1186/s13015-022-00215-x (PMC8966362; doi:10.1186/s13015-022-00215-x)
Supplement: Supplementary file 1 — Additional file 1: Accuracy and run time benchmarks. [file 13015_2022_215_MOESM1_ESM.zip › workflows/download_time_dataset.py]

import os
from os.path import isdir
import biotite.structure.io.mmtf as mmtf
import biotite.database.rcsb as rcsb


QUERY_TOL = 10
ARRAY_TOL = 30
MAX_SIZE = 10000
STEP = 250


if not isdir(snakemake.output[0]):
    os.makedirs(snakemake.output[0])

for atom_number in range(STEP, MAX_SIZE+1, STEP):
    query = rcsb.FieldQuery("rcsb_entry_info.deposited_atom_count", less_or_equal = atom_number + QUERY_TOL) & \
            rcsb.FieldQuery("rcsb_entry_info.deposited_atom_count", greater_or_equal = atom_number - QUERY_TOL) & \
            rcsb.FieldQuery("rcsb_entry_info.deposited_hydrogen_atom_count", equals=0)
    pdb_ids = rcsb.search(query)
    
    # Find structure with appropriate number of atoms
    # The number of atoms deviates from the query due to altloc records
    accepted_pdb_id = None
    for pdb_id in pdb_ids:
        # MMTF is faster than PDB
        mmtf_file = mmtf.MMTFFile.read(rcsb.fetch(pdb_id, "mmtf"))
        structure = mmtf.get_structure(mmtf_file, model=1)
        length = structure.array_length()
        if length >= atom_number - ARRAY_TOL and length <= atom_number + ARRAY_TOL:
            accepted_pdb_id = pdb_id
            break
    
    if accepted_pdb_id is None:
        raise ValueError(
            f"No appropriate structure for an atom number of {atom_number} found"
        )
    rcsb.fetch(accepted_pdb_id, "pdb", snakemake.output[0])
