# Supplementary material for: Adding hydrogen atoms to molecular models via fragment superimposition
Source: Algorithms Mol Biol. 2022 Mar 29;17:7. doi: 10.1186/s13015-022-00215-x (PMC8966362; doi:10.1186/s13015-022-00215-x)
Supplement: Supplementary file 1 — Additional file 1: Accuracy and run time benchmarks. [file 13015_2022_215_MOESM1_ESM.zip › workflows/measure_time.py]

import tempfile
import glob
from os.path import join, split, splitext
import time
import json
import biotite.structure as struc
import biotite.structure.io.pdb as pdb
import hydride


REPEATS = 10

times = {task: {} for task in (
    "Read file", "Add hydrogen", "Relax hydrogen", "Write file"
)}

for file_path in glob.glob(join(snakemake.input[0], "*.pdb")):

    pdb_id = splitext(split(file_path)[-1])[0]

    now = time.time_ns()
    for _ in range(REPEATS):
        pdb_file = pdb.PDBFile.read(file_path)
        atoms = pdb.get_structure(
            pdb_file, 1, extra_fields=["charge"]
        )
        atoms.bonds = struc.connect_via_residue_names(atoms)
    # Measurement in seconds
    runtime = (time.time_ns() - now) / REPEATS * 1e-9
    atom_number = atoms.array_length()
    times["Read file"][pdb_id] = (atom_number, runtime)

    now = time.time_ns()
    for _ in range(REPEATS):
        hydrogenated_atoms, _ = hydride.add_hydrogen(atoms)
    runtime = (time.time_ns() - now) / REPEATS * 1e-9
    times["Add hydrogen"][pdb_id] = (atom_number, runtime)

    now = time.time_ns()
    for _ in range(REPEATS):
        relaxed_atoms = hydrogenated_atoms.copy()
        relaxed_atoms.coord = hydride.relax_hydrogen(
            hydrogenated_atoms
        )
    runtime = (time.time_ns() - now) / REPEATS * 1e-9
    times["Relax hydrogen"][pdb_id] = (atom_number, runtime)

    now = time.time_ns()
    for _ in range(REPEATS):
        pdb_file = pdb.PDBFile()
        pdb.set_structure(pdb_file, relaxed_atoms)
        pdb_file.write(tempfile.TemporaryFile("w"))
    runtime = (time.time_ns() - now) / REPEATS * 1e-9
    times["Write file"][pdb_id] = (atom_number, runtime)


with open(snakemake.output[0], "w") as file:
    file.write(json.dumps(times))
