# Supplementary material for: Adding hydrogen atoms to molecular models via fragment superimposition
Source: Algorithms Mol Biol. 2022 Mar 29;17:7. doi: 10.1186/s13015-022-00215-x (PMC8966362; doi:10.1186/s13015-022-00215-x)
Supplement: Supplementary file 1 — Additional file 1: Accuracy and run time benchmarks. [file 13015_2022_215_MOESM1_ESM.zip › workflows/plot_deviation.py]

from os.path import join, dirname, abspath
import json
import itertools
import string
import numpy as np
from matplotlib.colors import to_rgba
import matplotlib.ticker as ticker
import matplotlib.pyplot as plt
from util import mm_to_inch, init_plot_properties


CATEGORIES = ["Fixed", "Nonpolar", "Polar"]


init_plot_properties()


fig, axes = plt.subplots(
    ncols=len(snakemake.input), figsize=mm_to_inch(176, 45), dpi=600
)
rmsds = {}
pooled_rmsds = {}
totals= {}
incorrects = {}

for ax, deviation_file_path in zip(
    axes,
    snakemake.input
):
    if "protein" in deviation_file_path:
        dataset_label = "Protein"
    elif "nucleotide" in deviation_file_path:
        dataset_label = "Nucleotide"
    else: # Small molecule:
        dataset_label = "Small molecule"

    with open(deviation_file_path) as file:
        deviation_data = json.load(file)
    cleaned_data = {
        id: data for id, data in deviation_data.items()
        if not isinstance(data, str) and data is not None
    }

    # For nucleotide and protein the incorrects can be ignored,
    # since they appear due to different protonation states
    incorrect = 0
    total = 0
    deviation_categories = {category: [] for category in CATEGORIES}
    all_deviations = []
    for deviations_dict in cleaned_data.values():
        for category, deviations in deviations_dict.values():
            total += len(deviations)
            if category == "Incorrect":
                incorrect += len(deviations)
            else:
                deviation_categories[category].extend(deviations)
                all_deviations.extend(deviations)
    incorrects[dataset_label] = incorrect
    totals[dataset_label] = total

    rmsds_for_group = {}
    for distribution, color, label in zip(
        deviation_categories.values(),
        ("#767676", "#e1301d", "#0a6efd"),
        deviation_categories.keys()
    ):
        histogram, edges = np.histogram(
            distribution, bins=np.arange(0.0, 3.1, 0.01)
        )
        # Normalize
        histogram = histogram / len(distribution)
        ax.fill_between(
            (edges[1:] + edges[:-1]) / 2, histogram,
            edgecolor=to_rgba(color), facecolor=to_rgba(color, alpha=0.2),
            linewidth=0.5, label=label
        )
        rmsd = np.sqrt(np.mean(np.array(distribution)**2))
        ax.axvline(
            rmsd, color=color, linewidth=0.5, linestyle="--"
        )

        rmsds_for_group[label] = rmsd
    rmsds[dataset_label] = rmsds_for_group
    pooled_rmsds[dataset_label] = np.sqrt(np.mean(np.array(all_deviations)**2))

    ax.set_xlim(0, 2.0)
    ax.set_ylim(0, 0.3)
    ax.set_xlabel("Hydrogen distance (Å)")
    ax.set_title(dataset_label, loc="center")
    #ax.set_ylabel("Percentage of hydrogen atoms")
    ax.xaxis.set_major_locator(ticker.MultipleLocator(0.5))
    ax.xaxis.set_minor_locator(ticker.MultipleLocator(0.1))

# Last axes gets legend
ax.legend(loc="upper right")

fig.tight_layout()
fig.savefig(snakemake.output[0])

with open(snakemake.output[1], "w") as file:
    for dataset_label, rmsds_for_group in rmsds.items():
        file.write(f"{dataset_label}:\n")
        for label, rmsd in rmsds_for_group.items():
            file.write(f"RMSD ({label}): {rmsd:.2f} Å\n")
        file.write(f"RMSD (Total): {pooled_rmsds[dataset_label]:.3f} Å\n")
        file.write(f"Total:     {totals[dataset_label]}\n")
        file.write(f"Incorrect: {incorrects[dataset_label]}\n")
        file.write("\n")
