# Supplementary material for: Adding hydrogen atoms to molecular models via fragment superimposition
Source: Algorithms Mol Biol. 2022 Mar 29;17:7. doi: 10.1186/s13015-022-00215-x (PMC8966362; doi:10.1186/s13015-022-00215-x)
Supplement: Supplementary file 1 — Additional file 1: Accuracy and run time benchmarks. [file 13015_2022_215_MOESM1_ESM.zip › workflows/plot_time.py]

from os.path import join, dirname, abspath
import json
import numpy as np
from scipy.stats import linregress
import matplotlib.pyplot as plt
from util import mm_to_inch, paper_colors, init_plot_properties


init_plot_properties()


with open(snakemake.input[0]) as file:
    runtime_data = json.load(file)


fig, ax = plt.subplots(figsize=mm_to_inch(85, 85), dpi=600)


bottoms = None
for (task, times), color in zip(runtime_data.items(), paper_colors()):
    pdb_ids = np.array([pdb_id for pdb_id in times.keys()])
    atom_number = np.array([v for v, _ in times.values()])
    runtime = np.array([v for _, v in times.values()])
    order = np.argsort(atom_number)
    atom_number = atom_number[order]
    runtime = runtime[order]
    pdb_ids = pdb_ids[order]
    if bottoms is None:
        bottoms = np.zeros(len(atom_number))
    ax.bar(
        atom_number, runtime, 150, bottom=bottoms,
        color=color, linewidth=0.5, label=task
    )

    bottoms += runtime


total_time = bottoms
slope, intercept, r, _, _ = linregress(atom_number, total_time)
print(slope)
print(intercept)
print(r**2)
ax.plot(
    [0, 20000], [intercept, intercept + 20000*slope],
    color="#767676", marker="None", linestyle = "--", linewidth=0.5
)


ax.set_xlim(0, 10250)
ax.set_ylim(0, 7)
ax.set_xlabel("Number of atoms")
ax.set_ylabel("Run time (s)")
# Reverse order of legend
handles, labels = ax.get_legend_handles_labels()
ax.legend(handles[::-1], labels[::-1])

fig.tight_layout()
fig.savefig(snakemake.output[0])
