# Supplementary material for: Adding hydrogen atoms to molecular models via fragment superimposition
Source: Algorithms Mol Biol. 2022 Mar 29;17:7. doi: 10.1186/s13015-022-00215-x (PMC8966362; doi:10.1186/s13015-022-00215-x)
Supplement: Supplementary file 1 — Additional file 1: Accuracy and run time benchmarks. [file 13015_2022_215_MOESM1_ESM.zip › workflows/download_nucleotide.py]

import biotite.database.rcsb as rcsb


nucleotide_query = rcsb.FieldQuery("rcsb_entry_info.resolution_combined", less_or_equal=1.0) & \
                   rcsb.FieldQuery("rcsb_entry_info.polymer_entity_count_nucleic_acid", greater_or_equal=1) & \
                   rcsb.FieldQuery("rcsb_entry_info.polymer_entity_count_protein", equals=0) & \
                   rcsb.FieldQuery("rcsb_assembly_info.hydrogen_atom_count", greater_or_equal=1)
pdb_ids = rcsb.search(nucleotide_query)
rcsb.fetch(pdb_ids, "mmtf", snakemake.output[0], verbose=True)
