# Supplementary material for: Adding hydrogen atoms to molecular models via fragment superimposition
Source: Algorithms Mol Biol. 2022 Mar 29;17:7. doi: 10.1186/s13015-022-00215-x (PMC8966362; doi:10.1186/s13015-022-00215-x)
Supplement: Supplementary file 1 — Additional file 1: Accuracy and run time benchmarks. [file 13015_2022_215_MOESM1_ESM.zip › workflows/util.py]

import io
import sys
import traceback
import matplotlib
import requests
import biotite.structure.io.mol as mol


LINEWIDTH = 0.5


def paper_colors():
    return ["#4A0700", "#9D1203", "#E1301D", "#FC7263", "#FFBEB7"]

def init_plot_properties():
    matplotlib.rcParams["font.size"]         = 6
    matplotlib.rcParams["axes.linewidth"]    = LINEWIDTH
    matplotlib.rcParams["xtick.major.width"] = LINEWIDTH
    matplotlib.rcParams["xtick.minor.width"] = LINEWIDTH
    matplotlib.rcParams["ytick.major.width"] = LINEWIDTH
    matplotlib.rcParams["ytick.minor.width"] = LINEWIDTH

def mm_to_inch(width, height):
    factor = 0.0393701
    return width*factor, height*factor


def download_molecule(compound_id):  
    response = requests.get(
        f"https://pubchem.ncbi.nlm.nih.gov/rest/pug/compound/cid/{compound_id}/conformers/TXT"
    )

    # Enforce usage policy
    throttle_control = response.headers["X-Throttling-Control"]
    # Find percentage values in brackets
    throttle_status = [
        substring.split(")")[0] for substring in throttle_control.split("(")[1:]
    ]
    # Remove '%' sign and convert to int
    count_status, time_status, service_status = [
        int(status[:-1]) for status in throttle_status
    ]
    # Convert from percent
    count_status *= 100
    time_status *= 100
    service_status *= 100

    # Response status is OK if CID exists
    if response.status_code == requests.codes.ok:
        # One conformer per compound is sufficient -> select first one
        conf_id = response.text.split()[0]
        response = requests.get(
            f"https://pubchem.ncbi.nlm.nih.gov/rest/pug/conformers/{conf_id}/SDF"
        )
        file = io.StringIO(response.text)
        try:
            sdf_file = mol.MOLFile.read(file)
            molecule = sdf_file.get_structure()
            molecule.hetero[:] = True
            return molecule, count_status, time_status, service_status
        except:
            print(f"Error in CID '{compound_id}':", file=sys.stderr)
            print(traceback.format_exc(), file=sys.stderr)
            print()
            return None, count_status, time_status, service_status
    else:
        print(f"CID '{compound_id}' is not available", file=sys.stderr)
        return None, count_status, time_status, service_status
