# Supplementary material for: Adding hydrogen atoms to molecular models via fragment superimposition
Source: Algorithms Mol Biol. 2022 Mar 29;17:7. doi: 10.1186/s13015-022-00215-x (PMC8966362; doi:10.1186/s13015-022-00215-x)
Supplement: Supplementary file 1 — Additional file 1: Accuracy and run time benchmarks. [file 13015_2022_215_MOESM1_ESM.zip › workflows/smallmol_environment.py]

import itertools
import numpy as np
import biotite.structure as struc
import biotite.structure.io.mmtf as mmtf
import biotite.structure.info as info
import biotite.database.rcsb as rcsb
import hydride
from hydride.relax import _find_rotatable_bonds


MOL_NAME = "GLC"


def measure_distance(test_atoms, ref_atoms):
    rotatable_indices = [rot_bond[0] for rot_bond
                         in _find_rotatable_bonds(ref_atoms)]

    distances = []
    all_ref_bonds,  _ =  ref_atoms.bonds.get_all_bonds()
    all_test_bonds, _ = test_atoms.bonds.get_all_bonds()
    ref_heavy_indices  = np.where( ref_atoms.element != "H")[0]
    test_heavy_indices = np.where(test_atoms.element != "H")[0]
    if len(ref_heavy_indices) != len(test_heavy_indices):
        raise ValueError(
            "Compared structures have a different number of heavy atoms"
        )


    # Iterate over all heavy atoms in both models
    for ref_heavy_i, test_heavy_i in zip(ref_heavy_indices, test_heavy_indices):
        # Only consider polar rotatable bonds
        if ref_heavy_i not in rotatable_indices \
           or ref_atoms.element[ref_heavy_i] == "C":
                continue
        
        ref_bonds  =  all_ref_bonds[ref_heavy_i]
        test_bonds = all_test_bonds[test_heavy_i]
        ref_bonds  =  ref_bonds[ref_bonds  != -1]
        test_bonds = test_bonds[test_bonds != -1]

        
        # Get hydrogen coordinates for this heavy atom
        # in the reference and test structure
        ref_h_coord = ref_atoms.coord[
            [i for i in ref_bonds if ref_atoms.element[i] == "H"]
        ]
        test_h_coord = test_atoms.coord[
            [i for i in test_bonds if test_atoms.element[i] == "H"]
        ]
        
        # Expect equal amount of hydrogen atoms from reference
        # and test structure, otherwise there is a false assignment
        if len(test_h_coord) != len(ref_h_coord):
            raise ValueError("Unequal number of hydrogen atoms")
        # Heavy atom has no bonded hydrogen -> no deviation to measure
        if len(ref_h_coord) == 0:
            continue
        
        min_distance = None
        # Hydrogen atoms are indistinguishable
        # -> Compare all possible combinations of reference-test hydrogen pairs
        # and select the lowest deviation found
        for order in itertools.permutations(range(len(ref_h_coord))):
            distance = struc.distance(
                ref_h_coord,
                test_h_coord[np.array(order)]
            )
            if min_distance is None or np.mean(distance) < np.mean(min_distance):
                min_distance = distance

        if np.any(min_distance >= 3.0):
            raise ValueError("Suspicious large distance")

        distances.extend(min_distance.tolist())
    
    return np.array(distances)


def rmsd(distances):
    return np.sqrt(np.mean(distances**2))


ref_wo_environ = info.residue(MOL_NAME)
test_wo_environ = ref_wo_environ[ref_wo_environ.element != "H"]
test_wo_environ, _ = hydride.add_hydrogen(test_wo_environ)
test_wo_environ.coord = hydride.relax_hydrogen(test_wo_environ)

mmtf_file = mmtf.MMTFFile.read(rcsb.fetch("5MTU", "mmtf"))
complex = mmtf.get_structure(
    mmtf_file, model=1, include_bonds=True, extra_fields=["charge"]
)
ref_w_environ = complex[complex.res_name == MOL_NAME]
# Remove hydrogen atoms from cyclodextrin
complex = complex[(complex.element != "H") | (complex.res_name != MOL_NAME)]
complex, _ = hydride.add_hydrogen(complex, complex.res_name == MOL_NAME)
complex.coord = hydride.relax_hydrogen(complex, mask=complex.res_name == MOL_NAME)
test_w_environ = complex[complex.res_name == MOL_NAME]

wo_distances = measure_distance(test_wo_environ, ref_wo_environ)
w_distances  = measure_distance(test_w_environ,  ref_w_environ)

with open(snakemake.output[0], "w") as file:
    file.write(f"Hydrogen RMSD of molecule in free form: {rmsd(wo_distances):.3f} Å\n")
    file.write(f"Hydrogen RMSD of molecule in bound form: {rmsd(w_distances):.3f} Å\n")
