# Supplementary material for: Adding hydrogen atoms to molecular models via fragment superimposition
Source: Algorithms Mol Biol. 2022 Mar 29;17:7. doi: 10.1186/s13015-022-00215-x (PMC8966362; doi:10.1186/s13015-022-00215-x)
Supplement: Supplementary file 1 — Additional file 1: Accuracy and run time benchmarks. [file 13015_2022_215_MOESM1_ESM.zip › workflows/compare_geometries.py]

import numpy as np
import biotite.structure as struc
import hydride
from util import download_molecule


def get_deviation_from_geometry(molecule1, molecule2, heavy_index):
    distances = []
    # Test adding hydrogen atoms in molecule1
    # based on a library with fragments from molecule2
    # and vice versa
    for ref_mol, lib_mol in [(molecule1, molecule2), (molecule2, molecule1)]:
        library = hydride.FragmentLibrary()
        library.add_molecule(lib_mol)
        heavy_atoms = ref_mol[ref_mol.element != "H"]
        test_mol, _ = hydride.add_hydrogen(heavy_atoms, fragment_library=library)

        bonds, _ = ref_mol.bonds.get_bonds(heavy_index)
        bonded_h_index = [i for i in bonds if ref_mol.element[i] == "H"]
        assert len(bonded_h_index) == 1
        ref_h_coord = ref_mol.coord[bonded_h_index[0]]

        bonds, _ = test_mol.bonds.get_bonds(heavy_index)
        bonded_h_index = [i for i in bonds if test_mol.element[i] == "H"]
        assert len(bonded_h_index) == 1
        test_h_coord = test_mol.coord[bonded_h_index[0]]

        distances.append(struc.distance(test_h_coord, ref_h_coord))
    return tuple(distances)


with open(snakemake.output[0], "w") as file:
    distances = get_deviation_from_geometry(
        # Cyclobutadiene
        download_molecule("136879")[0],
        # Benzene
        download_molecule("241")[0],
        # Any carbon atom
        0
    )
    file.write(
        f"Deviation in cyclobutadiene using library with fragments from benzene: {distances[0]:.5f} Å\n"
        f"Deviation in benzene using library with fragments from cyclobutadiene: {distances[1]:.5f} Å\n"
    )

    distances = get_deviation_from_geometry(
        # alpha-D-Glucopyranose
        download_molecule("79025")[0],
        # alpha-D-Glucofuranose
        download_molecule("11137711")[0],
        # C3 atom
        8
    )
    file.write(
        f"Deviation in pyranaose using library with fragments from furanose: {distances[0]:.5f} Å\n"
        f"Deviation in furanose using library with fragments from pyranaose: {distances[1]:.5f} Å\n"
    )
