# Supplementary material for: Adding hydrogen atoms to molecular models via fragment superimposition
Source: Algorithms Mol Biol. 2022 Mar 29;17:7. doi: 10.1186/s13015-022-00215-x (PMC8966362; doi:10.1186/s13015-022-00215-x)
Supplement: Supplementary file 1 — Additional file 1: Accuracy and run time benchmarks. [file 13015_2022_215_MOESM1_ESM.zip › workflows/download_protein.py]

import biotite.database.rcsb as rcsb


PROTEIN_PDB_IDS = [
    "1ab1",
    "1dy5",
    "1fy5",
    "1g66",
    "1gci",
    "1i1w",
    "1m40",
    "1muw",
    "1vyr",
    "1p9g",
    "1pq5",
    "1ssx",
    "1ucs",
    "1x6z",
    "1xvo",
    "1yk4",
    "2b97",
    "2h5c",
    "2h5d",
    "2p74",
    "2pve",
    "3pyp",
    "1wq2",
    "1l2k",
    "1xqn",
    "1lzn",
    "1iu6",
    "2efa",
    "2gve",
    "1vcx",
    "1io5",
    "2mb5",
    "5rsa",
    "1c57",
    "1cq2",
    "1gkt",
]

rcsb.fetch(PROTEIN_PDB_IDS, "mmtf", snakemake.output[0])
