# Supplementary material for: Adding hydrogen atoms to molecular models via fragment superimposition
Source: Algorithms Mol Biol. 2022 Mar 29;17:7. doi: 10.1186/s13015-022-00215-x (PMC8966362; doi:10.1186/s13015-022-00215-x)
Supplement: Supplementary file 1 — Additional file 1: Accuracy and run time benchmarks. [file 13015_2022_215_MOESM1_ESM.zip › workflows/pdb_statistics.py]

import biotite.database.rcsb as rcsb


w_hydrogen_query = rcsb.FieldQuery(
    "rcsb_entry_info.deposited_hydrogen_atom_count",
    greater=1
)
wo_hydrogen_query = rcsb.FieldQuery(
    "rcsb_entry_info.deposited_hydrogen_atom_count",
    equals=0
)

w_hydrogen_count = rcsb.count(w_hydrogen_query)
wo_hydrogen_count = rcsb.count(wo_hydrogen_query)
comb_hydrogen_count = w_hydrogen_count + wo_hydrogen_count

with open(snakemake.output[0], "w") as file:
    file.write(
        f"Percentage of structures containing hydrogen in the PDB:\n"
        f"{w_hydrogen_count / comb_hydrogen_count * 100:.1f} %"
        f"({w_hydrogen_count} / {comb_hydrogen_count})"
    )
